# Supplementary material for: Immunomodulatory Effects of a Standardized Botanical Mixture Comprising Angelica gigas Roots and Pueraria lobata Flowers Through the TLR2/6 Pathway in RAW 264.7 Macrophages and Cyclophosphamide-Induced Immunosuppression Mice
Source: Pharmaceuticals (Basel). 2025 Feb 27;18(3):336. doi: 10.3390/ph18030336 (PMC11944983; doi:10.3390/ph18030336)
Supplement: Supplementary file 1 [file pharmaceuticals-18-00336-s001.zip]

Archive with 1 entries (1 files):
- pharmaceuticals-3480735-supplementary.pdf
